# Supplementary material for: A harmonized single-cell RNA-seq atlas of human localized and metastatic prostate cancers and benign tissues
Source: bioRxiv. 2026 May 20:2026.05.18.725966. Preprint. [Version 1] doi: 10.64898/2026.05.18.725966 (PMC13228276; doi:10.64898/2026.05.18.725966)
Supplement: Supplement 4 — Supplementary Table 3. Per-sample quality control summary. Per-sample QC metrics and cell counts for all 163 included samples. Columns include: study identifier (Study), sample name (Sample), internal sample ID (ID), inclusion status (Exclude), number of cells before QC filtering (Cells_before_QC), median genes and UMIs before QC, percent mitochondrial transcripts before QC, QC filtering thresholds applied, number of cells after QC filtering, median genes and UMIs after QC, number of doublets detected (scDblFinder), doublet rate (%), number of singlets retained, median genes and UMIs in singlets, low-quality cell type annotation flag, Gleason score, Gleason grade group, patient identifier, and number of cells retained after removal of low-quality cell type annotations. QC thresholds applied uniformly: ≥250 detected genes, ≥500 UMI counts, <20% mitochondrial transcripts. [file media-4.csv]

	Study	Sample	ID	Exclude	Cells_before_QC	Median_Genes_before_QC	Median_UMIs_before_QC	Percent_Mitochondrial_before_QC	Filtering_thresholds_used	Cells_After_QC	Median_Genes_after_QC	Median_UMIs_after_QC	Cells_Doublet	Doublet_Rate_percent	Cells_Singlet	Median_Genes_only_singlet	Median_UMIs_only_singlet	lowqual	GleasonScore	GleasonGrade	patient_id	Cells_after_annotation_QC
1	P02_2022_NatCommun_Wong	ICC1_B	L001	Include	630	1300.5	3178.5	2.5	Genes>=250; UMIs>=500; MT%<20%; remove MT_Ribo_Hbgenes	601	1323	3221	21	3.49	580	1298	3137	Include	B	B	ICC1	580
2	P02_2022_NatCommun_Wong	ICC1_T	L002	Include	6466	1746.5	4702	3.89	Genes>=250; UMIs>=500; MT%<20%; remove MT_Ribo_Hbgenes	5892	1885.5	4991.5	421	7.15	5471	1776	4628	Include	4+3	GG3	ICC1	5471
3	P02_2022_NatCommun_Wong	ICC2_B	L003	Include	1480	1761.5	4960.5	2.96	Genes>=250; UMIs>=500; MT%<20%; remove MT_Ribo_Hbgenes	1386	1822.5	5090	55	3.97	1331	1790	4965	Include	B	B	ICC2	1331
4	P02_2022_NatCommun_Wong	ICC2_T	L004	Include	3592	1831.5	4913.5	4.23	Genes>=250; UMIs>=500; MT%<20%; remove MT_Ribo_Hbgenes	3279	1978	5176	214	6.53	3065	1866	4798	Include	4+3	GG3	ICC2	3065
5	P02_2022_NatCommun_Wong	ICC3_B	L005	Include	2900	1634	4296	3.52	Genes>=250; UMIs>=500; MT%<20%; remove MT_Ribo_Hbgenes	2578	1772.5	4535.5	147	5.7	2431	1701	4353	Include	B	B	ICC3	2431
6	P02_2022_NatCommun_Wong	ICC3_T	L006	Include	6187	1902	4953	3.88	Genes>=250; UMIs>=500; MT%<20%; remove MT_Ribo_Hbgenes	5593	2087	5317	477	8.53	5116	1954	4864.5	Include	3+4	GG2	ICC3	5116
7	P02_2022_NatCommun_Wong	ICC4_B	L007	Include	2485	1310	3575	3.19	Genes>=250; UMIs>=500; MT%<20%; remove MT_Ribo_Hbgenes	2317	1342	3591	132	5.7	2185	1309	3510	Include	B	B	ICC4	2146
8	P02_2022_NatCommun_Wong	ICC4_T	L008	Include	5458	1727	4660.5	3.99	Genes>=250; UMIs>=500; MT%<20%; remove MT_Ribo_Hbgenes	4821	1969	5466	418	8.67	4403	1782	4715	Include	4+3	GG3	ICC4	4403
9	P02_2022_NatCommun_Wong	ICC5_B	L009	Include	3410	1608.5	4190.5	5.45	Genes>=250; UMIs>=500; MT%<20%; remove MT_Ribo_Hbgenes	2907	1762	4552	193	6.64	2714	1692.5	4316	Include	B	B	ICC5	2711
10	P02_2022_NatCommun_Wong	ICC5_T	L010	Include	7488	1497	4125.5	7.17	Genes>=250; UMIs>=500; MT%<20%; remove MT_Ribo_Hbgenes	6195	1629	4118	588	9.49	5607	1513	3783	Include	3+4	GG2	ICC5	5607
11	P02_2022_NatCommun_Wong	ICC6_B	L011	Include	4033	1533	3775	2.07	Genes>=250; UMIs>=500; MT%<20%; remove MT_Ribo_Hbgenes	3931	1538	3739	270	6.87	3661	1496	3617	Include	B	B	ICC6	3660
12	P02_2022_NatCommun_Wong	ICC6_T	L012	Include	10606	1800	4436	3.23	Genes>=250; UMIs>=500; MT%<20%; remove MT_Ribo_Hbgenes	9610	1953	4726	1126	11.72	8484	1773	4212	Include	4+3	GG3	ICC6	8479
13	P02_2022_NatCommun_Wong	ICC7_B	L013	Include	2403	1891	4733	2.53	Genes>=250; UMIs>=500; MT%<20%; remove MT_Ribo_Hbgenes	2181	2054	5057	115	5.27	2066	1968.5	4848.5	Include	B	B	ICC7	2066
14	P02_2022_NatCommun_Wong	ICC7_T	L014	Include	5877	1774	4926	2.47	Genes>=250; UMIs>=500; MT%<20%; remove MT_Ribo_Hbgenes	5397	1926	5268	455	8.43	4942	1783	4842.5	Include	4+5	GG5	ICC7	4937
15	P03_2020_MolCancer_Ma	SRR12615659	L015	Include	2669	2319	6230	3.65	Genes>=250; UMIs>=500; MT%<20%; remove MT_Ribo_Hbgenes	2575	2364	6313	113	4.39	2462	2302	6003.5	Include	3+3	GG1	PCa1	2462
16	P03_2020_MolCancer_Ma	SRR12615660	L016	Include	4589	2059	5116	3.45	Genes>=250; UMIs>=500; MT%<20%; remove MT_Ribo_Hbgenes	4291	2162	5311	274	6.39	4017	2056	4990	Include	3+4	GG2	PCa2	4017
17	P05_2023_NatCommun_Hirz	SRR23080528	L017	Include	6846	1621	3349	2.34	Genes>=250; UMIs>=500; MT%<20%; remove MT_Ribo_Hbgenes	6827	1611	3283	623	9.13	6204	1549.5	3120.5	Include	N	N	HP0	6204
18	P05_2023_NatCommun_Hirz	SRR23080512	L018	Include	10442	1174	2412.5	1.88	Genes>=250; UMIs>=500; MT%<20%; remove MT_Ribo_Hbgenes	10432	1164	2367	1024	9.82	9408	1131	2263	Include	N	N	HP1	9408
19	P05_2023_NatCommun_Hirz	SRR23080516	L019	Include	4189	1354	2747	2.23	Genes>=250; UMIs>=500; MT%<20%; remove MT_Ribo_Hbgenes	4157	1349	2699	223	5.36	3934	1318.5	2618	Include	N	N	HP2	3934
20	P05_2023_NatCommun_Hirz	SRR23080520	L020	Include	940	1690.5	4095.5	1.75	Genes>=250; UMIs>=500; MT%<20%; remove MT_Ribo_Hbgenes	913	1696	4101	34	3.72	879	1681	4034	Include	N	N	HP3	879
21	P05_2023_NatCommun_Hirz	SRR23080524	L021	Include	2483	1655	3745	2.67	Genes>=250; UMIs>=500; MT%<20%; remove MT_Ribo_Hbgenes	2439	1662	3726	135	5.54	2304	1603.5	3518	Include	N	N	HP4	2304
22	P05_2023_NatCommun_Hirz	SRR23080590	L022	Include	2398	1132	2533	2.2	Genes>=250; UMIs>=500; MT%<20%; remove MT_Ribo_Hbgenes	2393	1122	2480	82	3.43	2311	1109	2439	Include	3+3	GG1	PCA10	2311
23	P05_2023_NatCommun_Hirz	SRR23080594	L023	Include	2905	1241	2954	2.06	Genes>=250; UMIs>=500; MT%<20%; remove MT_Ribo_Hbgenes	2890	1234.5	2895	127	4.39	2763	1215	2833	Include	3+4	GG2	PCA11	2763
24	P05_2023_NatCommun_Hirz	SRR23080598	L024	Include	6229	1179	2640	2.29	Genes>=250; UMIs>=500; MT%<20%; remove MT_Ribo_Hbgenes	6180	1171	2576.5	369	5.97	5811	1151	2519	Include	B	B	PCA11	5811
25	P05_2023_NatCommun_Hirz	SRR23080602	L025	Include	5615	1406	3230	2.09	Genes>=250; UMIs>=500; MT%<20%; remove MT_Ribo_Hbgenes	5594	1397	3170.5	282	5.04	5312	1379	3106	Include	3+3	GG1	PCA12	5312
26	P05_2023_NatCommun_Hirz	SRR23080606	L026	Include	8583	1096	2818	1.61	Genes>=250; UMIs>=500; MT%<20%; remove MT_Ribo_Hbgenes	8559	1087	2777	621	7.26	7938	1067	2697	Include	B	B	PCA12	7520
27	P05_2023_NatCommun_Hirz	SRR23080610	L027	Include	5199	746	1609	1.82	Genes>=250; UMIs>=500; MT%<20%; remove MT_Ribo_Hbgenes	5196	737	1578	481	9.26	4715	712	1511	Include	B	B	PCA15	4715
28	P05_2023_NatCommun_Hirz	SRR23080614	L028	Include	7232	593	1164	1.77	Genes>=250; UMIs>=500; MT%<20%; remove MT_Ribo_Hbgenes	7227	585	1144	478	6.61	6749	575	1117	Include	3+4	GG2	PCA15	6749
29	P05_2023_NatCommun_Hirz	SRR23080618	L029	Include	7314	1326	3473	1.72	Genes>=250; UMIs>=500; MT%<20%; remove MT_Ribo_Hbgenes	7299	1317	3415	634	8.69	6665	1278	3287	Include	4+5	GG5	PCA16	6665
30	P05_2023_NatCommun_Hirz	SRR23080622	L030	Include	6046	1140	2815	1.92	Genes>=250; UMIs>=500; MT%<20%; remove MT_Ribo_Hbgenes	6035	1131	2761	311	5.15	5724	1117	2719	Include	B	B	PCA17	5724
31	P05_2023_NatCommun_Hirz	SRR23080626	L031	Include	1339	1247	2548	1.55	Genes>=250; UMIs>=500; MT%<20%; remove MT_Ribo_Hbgenes	1336	1241	2513.5	55	4.12	1281	1220	2444	Include	3+3	GG1	PCA17	1281
32	P05_2023_NatCommun_Hirz	SRR23080630	L032	Include	4798	927.5	1939.5	0.83	Genes>=250; UMIs>=500; MT%<20%; remove MT_Ribo_Hbgenes	4793	921	1924	332	6.93	4461	891	1836	Include	B	B	PCA18	4461
33	P05_2023_NatCommun_Hirz	SRR23080634	L033	Include	1862	917.5	1902	1.04	Genes>=250; UMIs>=500; MT%<20%; remove MT_Ribo_Hbgenes	1861	909	1885	81	4.35	1780	899	1845	Include	3+3	GG1	PCA18	1780
34	P05_2023_NatCommun_Hirz	SRR23080638	L034	Include	7028	1392	3298.5	2.24	Genes>=250; UMIs>=500; MT%<20%; remove MT_Ribo_Hbgenes	6957	1389	3248	532	7.65	6425	1351	3121	Include	B	B	PCA19	6425
35	P05_2023_NatCommun_Hirz	SRR23080646	L035	Include	4243	1099	2490	1.24	Genes>=250; UMIs>=500; MT%<20%; remove MT_Ribo_Hbgenes	4242	1090	2458	236	5.56	4006	1072	2411	Include	5+3	GG4	PCA19	4006
36	P05_2023_NatCommun_Hirz	SRR23080650	L036	Include	9161	990	2266	1.28	Genes>=250; UMIs>=500; MT%<20%; remove MT_Ribo_Hbgenes	9160	982	2237	799	8.72	8361	954	2161	Include	B	B	PCA20	8361
37	P05_2023_NatCommun_Hirz	SRR23080654	L037	Include	3869	658	1240	1.57	Genes>=250; UMIs>=500; MT%<20%; remove MT_Ribo_Hbgenes	3865	651	1218	240	6.21	3625	637	1189	Include	3+4	GG2	PCA20	3625
38	P05_2023_NatCommun_Hirz	SRR23080532	L038	Include	4722	1394	3233	1.61	Genes>=250; UMIs>=500; MT%<20%; remove MT_Ribo_Hbgenes	4708	1385	3185	273	5.8	4435	1359	3097	Include	B	B	PCA21	4435
39	P05_2023_NatCommun_Hirz	SRR23080536	L039	Include	3983	1569	3661	2.13	Genes>=250; UMIs>=500; MT%<20%; remove MT_Ribo_Hbgenes	3911	1571	3611	223	5.7	3688	1532	3514.5	Include	3+4	GG2	PCA21	3688
40	P05_2023_NatCommun_Hirz	SRR23080658	L040	Include	4277	774	2103	1.69	Genes>=250; UMIs>=500; MT%<20%; remove MT_Ribo_Hbgenes	4274	766	2065.5	278	6.5	3996	748	1999	Include	B	B	PCA22	3996
41	P05_2023_NatCommun_Hirz	SRR23080662	L041	Include	7288	809	2131	1.54	Genes>=250; UMIs>=500; MT%<20%; remove MT_Ribo_Hbgenes	7280	802	2096	624	8.57	6656	781	2018	Include	4+5	GG5	PCA22	6656
42	P05_2023_NatCommun_Hirz	SRR23080666	L042	Include	5335	659	1580	0.97	Genes>=250; UMIs>=500; MT%<20%; remove MT_Ribo_Hbgenes	5329	653	1564	338	6.34	4991	639	1515	Include	B	B	PCA24	4991
43	P05_2023_NatCommun_Hirz	SRR23080670	L043	Include	9898	412	744	1.18	Genes>=250; UMIs>=500; MT%<20%; remove MT_Ribo_Hbgenes	8663	427	780	821	9.48	7842	413	750	Include	B	B	PCA24	7837
44	P05_2023_NatCommun_Hirz	SRR23080540	L044	Include	1878	1534	3509	1.56	Genes>=250; UMIs>=500; MT%<20%; remove MT_Ribo_Hbgenes	1868	1526.5	3453.5	79	4.23	1789	1506	3384	Include	3+4	GG2	PCA3	1789
45	P05_2023_NatCommun_Hirz	SRR23080546	L045	Include	8384	863	2172	1.98	Genes>=250; UMIs>=500; MT%<20%; remove MT_Ribo_Hbgenes	8377	855	2131	692	8.26	7685	829	2053	Include	B	B	PCA3	7685
46	P05_2023_NatCommun_Hirz	SRR23080550	L046	Include	6322	1299	3710.5	1.99	Genes>=250; UMIs>=500; MT%<20%; remove MT_Ribo_Hbgenes	6265	1294	3659	474	7.57	5791	1247	3473	Include	4+5	GG5	PCA4	5791
47	P05_2023_NatCommun_Hirz	SRR23080554	L047	Include	9366	1062	3309	1.6	Genes>=250; UMIs>=500; MT%<20%; remove MT_Ribo_Hbgenes	9364	1053	3255	880	9.4	8484	1026	3107	Include	B	B	PCA4	8484
48	P05_2023_NatCommun_Hirz	SRR23080558	L048	Include	6570	1207	3490.5	1.73	Genes>=250; UMIs>=500; MT%<20%; remove MT_Ribo_Hbgenes	6559	1197	3426	442	6.74	6117	1163	3300	Include	4+3	GG3	PCA5	6117
49	P05_2023_NatCommun_Hirz	SRR23080562	L049	Include	9454	1189	2865	2.23	Genes>=250; UMIs>=500; MT%<20%; remove MT_Ribo_Hbgenes	9419	1181	2804	754	8.01	8665	1145	2699	Include	B	B	PCA5	8665
50	P05_2023_NatCommun_Hirz	SRR23080566	L050	Include	9910	1013	2585	1.62	Genes>=250; UMIs>=500; MT%<20%; remove MT_Ribo_Hbgenes	9904	1004	2546	847	8.55	9057	981	2466	Include	3+5	GG4	PCA6	9057
51	P05_2023_NatCommun_Hirz	SRR23080570	L051	Include	4521	1210	3285	1.31	Genes>=250; UMIs>=500; MT%<20%; remove MT_Ribo_Hbgenes	4513	1201	3243	208	4.61	4305	1188	3188	Include	B	B	PCA6	4305
52	P05_2023_NatCommun_Hirz	SRR23080574	L052	Include	4280	1296	2983	1.7	Genes>=250; UMIs>=500; MT%<20%; remove MT_Ribo_Hbgenes	4248	1291	2939	253	5.96	3995	1269	2860	Include	5+5	GG5	PCA7	3995
53	P05_2023_NatCommun_Hirz	SRR23080578	L053	Include	4923	1391	3284	2.12	Genes>=250; UMIs>=500; MT%<20%; remove MT_Ribo_Hbgenes	4876	1384	3222	231	4.74	4645	1365	3169	Include	4+4	GG4	PCA8	4645
54	P05_2023_NatCommun_Hirz	SRR23080582	L054	Include	2452	1610	4043	2.21	Genes>=250; UMIs>=500; MT%<20%; remove MT_Ribo_Hbgenes	2418	1604.5	3969.5	82	3.39	2336	1593	3918	Include	4+3	GG3	PCA9	2336
55	P05_2023_NatCommun_Hirz	SRR23080586	L055	Include	2999	1031	2282	2.02	Genes>=250; UMIs>=500; MT%<20%; remove MT_Ribo_Hbgenes	2987	1021	2234	122	4.08	2865	1010	2200	Include	B	B	PCA9	2865
56	P06_2022_MolCancer_Heidegger	SRR17518475	L056	Include	2665	2832	8669	6.73	Genes>=250; UMIs>=500; MT%<20%; remove MT_Ribo_Hbgenes	2223	2951	8787	112	5.04	2111	2902	8589	Include	GG4	GG4	patient1	2110
57	P06_2022_MolCancer_Heidegger	SRR17518482	L057	Include	10560	850	1308	5.25	Genes>=250; UMIs>=500; MT%<20%; remove MT_Ribo_Hbgenes	9949	839	1202	1332	13.39	8617	756	1061	Include	B	B	patient1	8617
58	P06_2022_MolCancer_Heidegger	SRR17518470	L058	Include	6173	1937	4977	8.92	Genes>=250; UMIs>=500; MT%<20%; remove MT_Ribo_Hbgenes	5295	2140	5225	401	7.57	4894	1994.5	4684.5	Include	4+3	GG3	patient2	4894
59	P06_2022_MolCancer_Heidegger	SRR17518473	L059	Include	2735	2050	5759	8.84	Genes>=250; UMIs>=500; MT%<20%; remove MT_Ribo_Hbgenes	2180	2512	6787.5	107	4.91	2073	2404	6442	Include	B	B	patient2	2073
60	P06_2022_MolCancer_Heidegger	SRR17518474	L060	Include	1863	3161	9911	9.33	Genes>=250; UMIs>=500; MT%<20%; remove MT_Ribo_Hbgenes	1446	3684	11450.5	63	4.36	1383	3556	10970	Include	B	B	patient3	1383
61	P06_2022_MolCancer_Heidegger	SRR17518476	L061	Include	5526	3377.5	10425.5	9.03	Genes>=250; UMIs>=500; MT%<20%; remove MT_Ribo_Hbgenes	4446	4535	15094.5	357	8.03	4089	4145	12960	Include	4+3	GG3	patient3	4089
62	P06_2022_MolCancer_Heidegger	SRR17518469	L062	Include	8092	1862	5097	9.93	Genes>=250; UMIs>=500; MT%<20%; remove MT_Ribo_Hbgenes	5027	2742	7663	433	8.61	4594	2656	7237.5	Include	GG4	GG4	patient4	4594
63	P06_2022_MolCancer_Heidegger	SRR17518471	L063	Include	6666	2236	5959.5	6.96	Genes>=250; UMIs>=500; MT%<20%; remove MT_Ribo_Hbgenes	5099	2672	7523	363	7.12	4736	2594	7113.5	Include	B	B	patient4	4736
64	P07_2022_Science_Chan	SRR20761377	L064	Include	4410	3731	11939.5	6.91	Genes>=250; UMIs>=500; MT%<20%; remove MT_Ribo_Hbgenes	4107	3949	12254	311	7.57	3796	3634	10982	Include	mCRPC-teSCC	mCRPC-teSCC	HMP04	3721
65	P07_2022_Science_Chan	SRR20761375	L065	Include	7148	2541	5975	5.39	Genes>=250; UMIs>=500; MT%<20%; remove MT_Ribo_Hbgenes	6767	2573	5724	581	8.59	6186	2402.5	5273	Include	mCRPC	mCRPC	HMP05	4917
66	P07_2022_Science_Chan	SRR20761373	L066	Include	10387	2789	6514	4.43	Genes>=250; UMIs>=500; MT%<20%; remove MT_Ribo_Hbgenes	9981	2895	6403	1098	11	8883	2592	5582	Include	mCRPC	mCRPC	HMP08	8659
67	P07_2022_Science_Chan	SRR20761353	L067	Include	6642	2674.5	7528	5.4	Genes>=250; UMIs>=500; MT%<20%; remove MT_Ribo_Hbgenes	6261	2793	7555	478	7.63	5783	2649	7045	Include	mCRPC	mCRPC	HMP11	5666
68	P07_2022_Science_Chan	SRR20761355	L068	Include	6290	3167.5	8444.5	5.62	Genes>=250; UMIs>=500; MT%<20%; remove MT_Ribo_Hbgenes	6047	3249	8168	391	6.47	5656	3123	7770.5	Include	mCRPC	mCRPC	HMP11	5517
69	P07_2022_Science_Chan	SRR20761351	L069	Include	4790	1884	5190	4.09	Genes>=250; UMIs>=500; MT%<20%; remove MT_Ribo_Hbgenes	4513	1944	5127	314	6.96	4199	1871	4895	Include	mCRPC	mCRPC	HMP13	4123
70	P07_2022_Science_Chan	SRR20761349	L070	Include	10520	3165	10159.5	12.17	Genes>=250; UMIs>=500; MT%<20%; remove MT_Ribo_Hbgenes	8839	3369	8884	1071	12.12	7768	2556	5678.5	Include	mCRPC	mCRPC	HMP14	5097
72	P07_2022_Science_Chan	SRR20761346	L072	Include	10811	3543	11483	10.86	Genes>=250; UMIs>=500; MT%<20%; remove MT_Ribo_Hbgenes	9846	3656	10661.5	860	8.73	8986	3459.5	9804	Include	mCRPC-teSCC	mCRPC-teSCC	HMP16	5408
73	P07_2022_Science_Chan	SRR20761344	L073	Include	5230	4104	13266	6.01	Genes>=250; UMIs>=500; MT%<20%; remove MT_Ribo_Hbgenes	4865	4241	13367	372	7.65	4493	4071	12413	Include	mCRPC-teSCC	mCRPC-teSCC	HMP17	3951
74	P07_2022_Science_Chan	SRR20761342	L074	Include	5547	2296	5634	6.36	Genes>=250; UMIs>=500; MT%<20%; remove MT_Ribo_Hbgenes	5076	2285	5142	438	8.63	4638	2119	4707	Include	mCRPC	mCRPC	HMP19	4530
75	P07_2022_Science_Chan	SRR20761338	L075	Include	403	1417	5338	2.53	Genes>=250; UMIs>=500; MT%<20%; remove MT_Ribo_Hbgenes	278	3090.5	9274	14	5.04	264	2989	8507.5	Include	mCRPC	mCRPC	HMP20	261
76	P07_2022_Science_Chan	SRR20761332	L076	Include	4918	3319	12416.5	6.52	Genes>=250; UMIs>=500; MT%<20%; remove MT_Ribo_Hbgenes	4040	3816	13315.5	318	7.87	3722	3414.5	11324.5	Include	mCRPC	mCRPC	HMP25	2536
77	P07_2022_Science_Chan	SRR20761328	L077	Include	2229	1796	4555	6.24	Genes>=250; UMIs>=500; MT%<20%; remove MT_Ribo_Hbgenes	2062	1781.5	4061	105	5.09	1957	1671	3684	Include	mCRPC	mCRPC	HMP26	1898
78	P08_2020_CommunBiol_Dong	SRR10162346	L078	Include	23715	866	2009	3.79	Genes>=250; UMIs>=500; MT%<20%; remove MT_Ribo_Hbgenes	23426	865	1950.5	4528	19.33	18898	713	1496.5	Include	mCRPC	mCRPC	Patient1	18897
79	P08_2020_CommunBiol_Dong	SRR10162347	L079	Include	2261	5059	15567	2.82	Genes>=250; UMIs>=500; MT%<20%; remove MT_Ribo_Hbgenes	2201	5121	15556	121	5.5	2080	4989.5	14971	Include	mCRPC-NETD	mCRPC-NETD	Patient2	2012
81	P08_2020_CommunBiol_Dong	SRR10162350	L081	Include	3673	2233	5852	3.02	Genes>=250; UMIs>=500; MT%<20%; remove MT_Ribo_Hbgenes	3577	2333	6019	264	7.38	3313	2096	5218	Include	mCRPC	mCRPC	Patient4	3250
82	P08_2020_CommunBiol_Dong	SRR12391718	L082	Include	9926	1835.5	6157.5	3.37	Genes>=250; UMIs>=500; MT%<20%; remove MT_Ribo_Hbgenes	9315	1932	6489	1029	11.05	8286	1770	5674	Include	mCRPC-NETD	mCRPC-NETD	Patient5	8286
83	P08_2020_CommunBiol_Dong	SRR12391722	L083	Include	8916	3263	10683.5	3.94	Genes>=250; UMIs>=500; MT%<20%; remove MT_Ribo_Hbgenes	8742	3296.5	10496	1154	13.2	7588	3032	9043.5	Include	mCRPC-teSCC	mCRPC-teSCC	Patient6	7588
84	P09_2022_EurUrol_Cheng	SRR13644609	L084	Include	3462	2321.5	5055	4.58	Genes>=250; UMIs>=500; MT%<20%; remove MT_Ribo_Hbgenes	3281	2456	4976	227	6.92	3054	2306.5	4575	Include	mCRPC	mCRPC	CRPC1	3053
85	P09_2022_EurUrol_Cheng	SRR13644607	L085	Include	3069	3348	9265	4.19	Genes>=250; UMIs>=500; MT%<20%; remove MT_Ribo_Hbgenes	2816	3738.5	10408	182	6.46	2634	3531.5	9592.5	Include	mCRPC-teSCC	mCRPC-teSCC	CRPC2	2634
86	P09_2022_EurUrol_Cheng	SRR13644608	L086	Include	5807	2727	6609	4.57	Genes>=250; UMIs>=500; MT%<20%; remove MT_Ribo_Hbgenes	5358	3047.5	7148	486	9.07	4872	2744	6176	Include	mCRPC-teSCC	mCRPC-teSCC	CRPC2	4872
87	P09_2022_EurUrol_Cheng	SRR13644615	L087	Include	3990	2299.5	6864.5	6.75	Genes>=250; UMIs>=500; MT%<20%; remove MT_Ribo_Hbgenes	3342	2660.5	8458	263	7.87	3079	2527	7708	Include	mCRPC	mCRPC	CRPC3	3030
88	P09_2022_EurUrol_Cheng	SRR13644616	L088	Include	4264	2528	11126.5	3.89	Genes>=250; UMIs>=500; MT%<20%; remove MT_Ribo_Hbgenes	3765	2759	12088	279	7.41	3486	2661.5	11636.5	Include	4+3	GG3	PCa1	3486
89	P09_2022_EurUrol_Cheng	SRR13644617	L089	Include	6900	3614	14028.5	4.43	Genes>=250; UMIs>=500; MT%<20%; remove MT_Ribo_Hbgenes	6616	3671.5	13815.5	651	9.84	5965	3523	12817	Include	4+3	GG3	PCa1	5965
90	P09_2022_EurUrol_Cheng	SRR13644612	L090	Include	4763	2837	7790	5.56	Genes>=250; UMIs>=500; MT%<20%; remove MT_Ribo_Hbgenes	3904	3442.5	9999	286	7.33	3618	3318.5	9414	Include	4+3	GG3	PCa2	3618
91	P09_2022_EurUrol_Cheng	SRR13644613	L091	Include	1310	2107	4726.5	5.19	Genes>=250; UMIs>=500; MT%<20%; remove MT_Ribo_Hbgenes	984	3002	7670.5	51	5.18	933	2882	7215	Include	B	B	PCa2	933
92	P09_2022_EurUrol_Cheng	SRR13644614	L092	Include	3727	3912	12791	4.7	Genes>=250; UMIs>=500; MT%<20%; remove MT_Ribo_Hbgenes	3680	3921.5	12326	294	7.99	3386	3792.5	11670	Include	B	B	PCa2	3386
93	P09_2022_EurUrol_Cheng	SRR13644610	L093	Include	3560	647	973.5	3.67	Genes>=250; UMIs>=500; MT%<20%; remove MT_Ribo_Hbgenes	3500	639	937	249	7.11	3251	614	891	Include	4+3	GG3	PCa3	3251
94	P09_2022_EurUrol_Cheng	SRR13644611	L094	Include	2608	730	1123	4.04	Genes>=250; UMIs>=500; MT%<20%; remove MT_Ribo_Hbgenes	2551	733	1076	141	5.53	2410	690.5	992.5	Include	B	B	PCa3	2409
95	P11_2022_JExpMed_Masetti	Sample_01_healthy	L095	Include	2650	1190	2370	0.95	Genes>=250; UMIs>=500; MT%<20%; remove MT_Ribo_Hbgenes	2648	1182	2349	161	6.08	2487	1161	2293	Include	B	B	JExpMed.PCa1	2478
96	P11_2022_JExpMed_Masetti	Sample_01_tumor	L096	Include	4407	1201	2641	2.51	Genes>=250; UMIs>=500; MT%<20%; remove MT_Ribo_Hbgenes	4401	1191	2569	375	8.52	4026	1158	2461.5	Include	4+5_5+4	GG5	JExpMed.PCa1	4026
97	P11_2022_JExpMed_Masetti	Sample_02_healthy	L097	Include	1300	1131	2572	1.55	Genes>=250; UMIs>=500; MT%<20%; remove MT_Ribo_Hbgenes	1298	1122	2527.5	56	4.31	1242	1105.5	2485	Include	B	B	JExpMed.PCa2	1242
98	P11_2022_JExpMed_Masetti	Sample_02_tumor	L098	Include	13271	288	386	1.55	Genes>=250; UMIs>=500; MT%<20%; remove MT_Ribo_Hbgenes	3805	449	666	206	5.41	3599	440	651	Include	4+5_5+4	GG5	JExpMed.PCa2	3573
99	P11_2022_JExpMed_Masetti	Sample_03_healthy	L099	Include	2792	1143	2451	2.45	Genes>=250; UMIs>=500; MT%<20%; remove MT_Ribo_Hbgenes	2791	1134	2400	176	6.31	2615	1095	2266	Include	B	B	JExpMed.PCa3	2615
100	P11_2022_JExpMed_Masetti	Sample_03_tumor	L100	Include	4262	1182	2669	2.77	Genes>=250; UMIs>=500; MT%<20%; remove MT_Ribo_Hbgenes	4256	1174	2600	372	8.74	3884	1140	2499	Include	4+5_5+4	GG5	JExpMed.PCa3	3884
101	P12_2021_CancerCell_Kfoury	GSM4274678	L101	Include	2229	1712	4051	1.86	Genes>=250; UMIs>=500; MT%<20%; remove MT_Ribo_Hbgenes	2162	1728.5	4053	103	4.76	2059	1694	3943	Include	mCRPC	mCRPC	BMET1	2059
102	P12_2021_CancerCell_Kfoury	GSM4274682	L102	Include	2405	1528	3321	2.31	Genes>=250; UMIs>=500; MT%<20%; remove MT_Ribo_Hbgenes	2318	1548.5	3315	128	5.52	2190	1488.5	3136	Include	mCRPC	mCRPC	BMET10	2190
103	P12_2021_CancerCell_Kfoury	GSM4274683	L103	Include	11516	1398	3028.5	2.3	Genes>=250; UMIs>=500; MT%<20%; remove MT_Ribo_Hbgenes	11468	1389	2962	1144	9.98	10324	1337	2807	Include	mCRPC	mCRPC	BMET11	10324
104	P12_2021_CancerCell_Kfoury	GSM4274686	L104	Include	5540	968	2206.5	1.1	Genes>=250; UMIs>=500; MT%<20%; remove MT_Ribo_Hbgenes	5520	963	2185	395	7.16	5125	943	2095	Include	mCRPC	mCRPC	BMET2	5125
105	P12_2021_CancerCell_Kfoury	GSM4274689	L105	Include	2350	1012.5	2123.5	3.17	Genes>=250; UMIs>=500; MT%<20%; remove MT_Ribo_Hbgenes	2315	1012	2071	127	5.49	2188	985.5	2010	Include	mCRPC	mCRPC	BMET3	2188
106	P12_2021_CancerCell_Kfoury	GSM4274692	L106	Include	4437	1233	2847	1.75	Genes>=250; UMIs>=500; MT%<20%; remove MT_Ribo_Hbgenes	4271	1239	2834	285	6.67	3986	1216	2753	Include	mCRPC	mCRPC	BMET5	3986
107	P12_2021_CancerCell_Kfoury	GSM4274697	L107	Include	1779	1481	3511	1.28	Genes>=250; UMIs>=500; MT%<20%; remove MT_Ribo_Hbgenes	1721	1491	3542	76	4.42	1645	1468	3454	Include	mCRPC	mCRPC	BMET6	1645
108	P12_2021_CancerCell_Kfoury	GSM4274698	L108	Include	2258	1360.5	3158.5	0.95	Genes>=250; UMIs>=500; MT%<20%; remove MT_Ribo_Hbgenes	2251	1354	3129	95	4.22	2156	1336	3034	Include	mCRPC	mCRPC	BMET7	2156
109	P12_2021_CancerCell_Kfoury	GSM4274701	L109	Include	1940	1493	3948.5	1.95	Genes>=250; UMIs>=500; MT%<20%; remove MT_Ribo_Hbgenes	1932	1483.5	3871.5	82	4.24	1850	1466.5	3795.5	Include	mCRPC	mCRPC	BMET8	1850
110	P14_2020_Elife_Crowley	MF002	L110	Include	4003	2849	7859	2.28	Genes>=250; UMIs>=500; MT%<20%; remove MT_Ribo_Hbgenes	3971	2849	7691	299	7.53	3672	2747	7341	Include	BPH	BPH	MF002	3672
111	P14_2020_Elife_Crowley	MM033_more	L111	Include	3468	2578.5	7482	4.88	Genes>=250; UMIs>=500; MT%<20%; remove MT_Ribo_Hbgenes	3254	2785	7797	219	6.73	3035	2594	7071	Include	BPH	BPH	MM033	3035
112	P14_2020_Elife_Crowley	MM037	L112	Include	2703	2178	5931	4.09	Genes>=250; UMIs>=500; MT%<20%; remove MT_Ribo_Hbgenes	2384	2463.5	6596.5	129	5.41	2255	2361	6243	Include	BPH	BPH	MM037	2255
113	P15_2021_JPathol_Joseph	BPH283PrGF	L113	Include	7581	1558	3824	4	Genes>=250; UMIs>=500; MT%<20%; remove MT_Ribo_Hbgenes	5519	2108	5807	407	7.37	5112	2006.5	5416.5	Include	BPH	BPH	BPH283	5112
114	P15_2021_JPathol_Joseph	BPH283PrSF	L114	Include	6290	667	960.5	2.25	Genes>=250; UMIs>=500; MT%<20%; remove MT_Ribo_Hbgenes	6201	665	948	596	9.61	5605	623	876	Include	BPH	BPH	BPH283	5605
115	P15_2021_JPathol_Joseph	BPH327PrGF	L115	Include	6292	2026	5529.5	2.11	Genes>=250; UMIs>=500; MT%<20%; remove MT_Ribo_Hbgenes	6105	2061	5575	571	9.35	5534	1949.5	5177.5	Include	BPH	BPH	BPH327	5534
116	P15_2021_JPathol_Joseph	BPH327PrSF	L116	Include	9085	1772	4420	1.33	Genes>=250; UMIs>=500; MT%<20%; remove MT_Ribo_Hbgenes	9060	1765	4365	746	8.23	8314	1670	3990.5	Include	BPH	BPH	BPH327	8312
117	P15_2021_JPathol_Joseph	BPH340PrGF	L117	Include	9454	2111	6425.5	2.89	Genes>=250; UMIs>=500; MT%<20%; remove MT_Ribo_Hbgenes	8743	2199	6667	811	9.28	7932	2099	6263.5	Include	BPH	BPH	BPH340	7932
118	P15_2021_JPathol_Joseph	BPH340PrSF	L118	Include	8213	1814	5424	1.9	Genes>=250; UMIs>=500; MT%<20%; remove MT_Ribo_Hbgenes	8005	1832	5442	620	7.75	7385	1761	5107	Include	BPH	BPH	BPH340	7385
119	P15_2021_JPathol_Joseph	BPH389PrGF	L119	Include	8119	2050	5778	4.07	Genes>=250; UMIs>=500; MT%<20%; remove MT_Ribo_Hbgenes	7740	2097.5	5708.5	633	8.18	7107	1995	5328	Include	BPH	BPH	BPH389	7107
120	P15_2021_JPathol_Joseph	BPH389PrSF	L120	Include	18138	1697	4186.5	4.22	Genes>=250; UMIs>=500; MT%<20%; remove MT_Ribo_Hbgenes	17181	1727	4103	2590	15.07	14591	1567	3524	Include	BPH	BPH	BPH389	14591
121	P15_2021_JPathol_Joseph	BPH511PrG	L121	Include	13341	2009	5376	4.84	Genes>=250; UMIs>=500; MT%<20%; remove MT_Ribo_Hbgenes	13008	2021.5	5159.5	1879	14.44	11129	1871	4650	Include	BPH	BPH	BPH511	11129
122	P15_2021_JPathol_Joseph	BPH511PrPUr	L122	Include	9012	2373	7191	4.25	Genes>=250; UMIs>=500; MT%<20%; remove MT_Ribo_Hbgenes	8590	2417.5	7059	944	10.99	7646	2288	6581	Include	BPH	BPH	BPH511	7646
123	P15_2021_JPathol_Joseph	BPH556PrGA1	L123	Include	8929	2129	5954	8.81	Genes>=250; UMIs>=500; MT%<20%; remove MT_Ribo_Hbgenes	7399	2407	6703	784	10.6	6615	2275	6141	Include	BPH	BPH	BPH556	6615
124	P15_2021_JPathol_Joseph	BPH556PrGA2	L124	Include	10200	1919	5104.5	7.37	Genes>=250; UMIs>=500; MT%<20%; remove MT_Ribo_Hbgenes	9106	2106.5	5288.5	930	10.21	8176	1932	4796	Include	BPH	BPH	BPH556	8176
125	P15_2021_JPathol_Joseph	BPH556PrSN	L125	Include	11976	1958	4845	6.62	Genes>=250; UMIs>=500; MT%<20%; remove MT_Ribo_Hbgenes	11092	2038	4805	1228	11.07	9864	1916	4424	Include	BPH	BPH	BPH556	9864
127	P16_2018_CellRep_Henry	D17PrTzF_Via	L127	Include	6522	1779	4856	2.42	Genes>=250; UMIs>=500; MT%<20%; remove MT_Ribo_Hbgenes	6490	1772	4745.5	624	9.61	5866	1698	4436.5	Include	N	N	D17	5866
128	P16_2018_CellRep_Henry	D27PrPzF_Via	L128	Include	7959	1605	4042	2.98	Genes>=250; UMIs>=500; MT%<20%; remove MT_Ribo_Hbgenes	7936	1596	3937.5	815	10.27	7121	1539	3731	Include	N	N	D27	7121
129	P16_2018_CellRep_Henry	D27PrTzF_Via	L129	Include	7209	1830	4840	3.34	Genes>=250; UMIs>=500; MT%<20%; remove MT_Ribo_Hbgenes	7140	1828	4721.5	750	10.5	6390	1743	4413.5	Include	N	N	D27	6390
130	P16_2018_CellRep_Henry	D35PrPzF_Via	L130	Include	7494	1801	4960.5	4.46	Genes>=250; UMIs>=500; MT%<20%; remove MT_Ribo_Hbgenes	6670	1903.5	5210.5	743	11.14	5927	1810	4832	Include	N	N	D35	5927
131	P16_2018_CellRep_Henry	D35PrTzF_Via	L131	Include	7660	1797	5076	4.66	Genes>=250; UMIs>=500; MT%<20%; remove MT_Ribo_Hbgenes	6995	1880	5209	752	10.75	6243	1780	4849	Include	N	N	D35	6243
132	P17_2022_JPathol_Joseph	D124PrFcol	L132	Include	2588	2552	8565	6.28	Genes>=250; UMIs>=500; MT%<20%; remove MT_Ribo_Hbgenes	2260	2728	8665	132	5.84	2128	2619	8118	Include	N	N	D124	2128
133	P17_2022_JPathol_Joseph	D124VMFcol	L133	Include	5338	2681.5	9164.5	7.64	Genes>=250; UMIs>=500; MT%<20%; remove MT_Ribo_Hbgenes	4469	2991	10362	323	7.23	4146	2850	9644	Include	N	N	D124	4146
134	P19_2024_BioRxiv_TSC	TSP14	L138	Include	11164	795.5	2541	37.27	Genes>=250; UMIs>=500; MT%<20%; remove MT_Ribo_Hbgenes	3741	3756	10767	240	6.42	3501	3528	9970	Include	N	N	TSP14	3501
135	P19_2024_BioRxiv_TSC	TSP25	L139	Include	3441	2268	7181	5.48	Genes>=250; UMIs>=500; MT%<20%; remove MT_Ribo_Hbgenes	2627	3384	10183	114	4.34	2513	3210	9190	Include	N	N	TSP25	2513
137	P21_2024_NPJPrecisOncol_Cheng	SRR19854956	L134	Include	13870	1214.5	2675.5	3.1	Genes>=250; UMIs>=500; MT%<20%; remove MT_Ribo_Hbgenes	13852	1204.5	2592	2272	16.4	11580	1025	2098	Include	mCRPC	mCRPC	CRPC1	11199
138	P21_2024_NPJPrecisOncol_Cheng	SRR19854955	L135	Include	15589	805	2087	4.14	Genes>=250; UMIs>=500; MT%<20%; remove MT_Ribo_Hbgenes	15117	797	1994	2482	16.42	12635	698	1687	Include	mCRPC	mCRPC	CRPC2	12296
139	P21_2024_NPJPrecisOncol_Cheng	SRR19854954	L136	Include	14293	986	2619	4.53	Genes>=250; UMIs>=500; MT%<20%; remove MT_Ribo_Hbgenes	14109	983	2535	2662	18.87	11447	860	2073	Include	mCRPC	mCRPC	CRPC3	11253
140	P21_2024_NPJPrecisOncol_Cheng	SRR19854957	L137	Include	11358	800	1862	6.17	Genes>=250; UMIs>=500; MT%<20%; remove MT_Ribo_Hbgenes	11185	803	1775	1439	12.87	9746	711	1499.5	Include	PCa	PCa	CSPC1	9266
141	P10_2024_NatCommun_Graham	SRR27759552	L141	Include	7113	1898	4597	2.02	Genes>=250; UMIs>=500; MT%<20%; remove MT_Ribo_Hbgenes	7102	1888.5	4479.5	723	10.18	6379	1757	4105	Include	3+4_4+3	GG2_GG3	3.0	6379
142	P10_2024_NatCommun_Graham	SRR27759553	L142	Include	5689	1825	4375	1.8	Genes>=250; UMIs>=500; MT%<20%; remove MT_Ribo_Hbgenes	5682	1817	4297	561	9.87	5121	1706	3925	Include	B	B	3.0	5121
143	P10_2024_NatCommun_Graham	SRR27759554	L143	Include	5533	2395	6352	3.11	Genes>=250; UMIs>=500; MT%<20%; remove MT_Ribo_Hbgenes	5511	2391	6161	516	9.36	4995	2272	5745	Include	B	B	3.0	4995
144	P10_2024_NatCommun_Graham	SRR27759555	L144	Include	4323	1495	2700	1.98	Genes>=250; UMIs>=500; MT%<20%; remove MT_Ribo_Hbgenes	4312	1488	2642.5	345	8	3967	1427	2512	Include	3+4_4+3	GG2_GG3	4.0	3967
145	P10_2024_NatCommun_Graham	SRR27759556	L145	Include	5401	1849	4237	3.77	Genes>=250; UMIs>=500; MT%<20%; remove MT_Ribo_Hbgenes	5394	1838.5	4056	532	9.86	4862	1728	3711	Include	3+4_4+3	GG2_GG3	5.0	4862
146	P10_2024_NatCommun_Graham	SRR27759557	L146	Include	7952	2127	5431.5	3.27	Genes>=250; UMIs>=500; MT%<20%; remove MT_Ribo_Hbgenes	7933	2121	5261	1005	12.67	6928	1936	4679	Include	4+5_5+4	GG5	6.0	6928
147	P10_2024_NatCommun_Graham	SRR27759558	L147	Include	5953	2332	5960	2.77	Genes>=250; UMIs>=500; MT%<20%; remove MT_Ribo_Hbgenes	5950	2322	5799	621	10.44	5329	2204	5368	Include	B	B	6.0	5238
148	P10_2024_NatCommun_Graham	SRR27759559	L148	Include	13106	1859	4338	1.85	Genes>=250; UMIs>=500; MT%<20%; remove MT_Ribo_Hbgenes	13102	1850.5	4239	1820	13.89	11282	1680	3702	Include	3+4_4+3	GG2_GG3	7.0	11282
149	P10_2024_NatCommun_Graham	SRR27759560	L149	Include	5248	2147	4685	2.35	Genes>=250; UMIs>=500; MT%<20%; remove MT_Ribo_Hbgenes	5244	2139	4574	488	9.31	4756	2027	4242.5	Include	B	B	7.0	4756
150	P10_2024_NatCommun_Graham	SRR27759561	L150	Include	3795	3265	10445	3.7	Genes>=250; UMIs>=500; MT%<20%; remove MT_Ribo_Hbgenes	3741	3279	10147	280	7.48	3461	3146	9536	Include	3+4_4+3	GG2_GG3	9.0	3461
151	P10_2024_NatCommun_Graham	SRR27759562	L151	Include	8222	2248	5494	1.79	Genes>=250; UMIs>=500; MT%<20%; remove MT_Ribo_Hbgenes	8215	2240	5378	945	11.5	7270	2033	4716	Include	3+4_4+3	GG2_GG3	10.0	7270
152	P10_2024_NatCommun_Graham	SRR27759563	L152	Include	5436	2542.5	6557.5	1.86	Genes>=250; UMIs>=500; MT%<20%; remove MT_Ribo_Hbgenes	5429	2540	6444	503	9.27	4926	2401	5924	Include	B	B	10.0	4918
153	P01_2021_CellRep_Tuong	D11_N	L153	Include	904	1292.5	2584	1.85	Genes>=250; UMIs>=500; MT%<20%; remove MT_Ribo_Hbgenes	837	1344	2694	35	4.18	802	1316	2595	Include	B	B	D11	797
154	P01_2021_CellRep_Tuong	D11_T	L154	Include	175	914	2281	2.53	Genes>=250; UMIs>=500; MT%<20%; remove MT_Ribo_Hbgenes	155	1230	2279	6	3.87	149	1093	2130	Include	3+3	GG1	D11	123
155	P01_2021_CellRep_Tuong	D12_N	L155	Include	1348	1110.5	2146	1.63	Genes>=250; UMIs>=500; MT%<20%; remove MT_Ribo_Hbgenes	1275	1202	2308	56	4.39	1219	1126	2132	Include	B	B	D12	1219
156	P01_2021_CellRep_Tuong	D12_T	L156	Include	1075	1456	2915	2.1	Genes>=250; UMIs>=500; MT%<20%; remove MT_Ribo_Hbgenes	1004	1568	3191.5	41	4.08	963	1495	2997	Include	3+4	GG2	D12	963
157	P01_2021_CellRep_Tuong	D13_N	L157	Include	522	483.5	1222	0	Genes>=250; UMIs>=500; MT%<20%; remove MT_Ribo_Hbgenes	463	514	1206	16	3.46	447	509	1161	Include	B	B	D13	447
158	P01_2021_CellRep_Tuong	D13_T	L158	Include	531	541	1635	0.17	Genes>=250; UMIs>=500; MT%<20%; remove MT_Ribo_Hbgenes	336	1022	2109	17	5.06	319	982	2031	Include	3+3	GG1	D13	319
161	P01_2021_CellRep_Tuong	D15_N	L161	Include	496	183	268	0.62	Genes>=250; UMIs>=500; MT%<20%; remove MT_Ribo_Hbgenes	77	436	692	1	1.3	76	433.5	688.5	Include	B	B	D15	76
162	P01_2021_CellRep_Tuong	D15_T	L162	Include	900	713	1358	1.91	Genes>=250; UMIs>=500; MT%<20%; remove MT_Ribo_Hbgenes	779	849	1408	29	3.72	750	821.5	1336	Include	4+3	GG3	D15	750
163	P01_2021_CellRep_Tuong	D4_N	L163	Include	1757	657	1237	0.09	Genes>=250; UMIs>=500; MT%<20%; remove MT_Ribo_Hbgenes	1545	679	1237	74	4.79	1471	655	1194	Include	B	B	D4	456
164	P01_2021_CellRep_Tuong	D4_T	L164	Include	1425	1197	2334	3.39	Genes>=250; UMIs>=500; MT%<20%; remove MT_Ribo_Hbgenes	952	2109.5	5238.5	43	4.52	909	1947	4825	Include	3+4	GG2	D4	906
165	P01_2021_CellRep_Tuong	D5_N	L165	Include	148	792.5	1700.5	4.41	Genes>=250; UMIs>=500; MT%<20%; remove MT_Ribo_Hbgenes	104	729.5	1082.5	11	10.58	93	632	1014	Include	B	B	D5	91
166	P01_2021_CellRep_Tuong	D5_T	L166	Include	534	979	2397	2.3	Genes>=250; UMIs>=500; MT%<20%; remove MT_Ribo_Hbgenes	385	1308	3365	12	3.12	373	1288	3251	Include	3+4	GG2	D5	373
167	P01_2021_CellRep_Tuong	D6_N	L167	Include	2912	1058.5	1908.5	2.53	Genes>=250; UMIs>=500; MT%<20%; remove MT_Ribo_Hbgenes	2852	1057	1876	133	4.66	2719	1041	1836	Include	B	B	D6	2714
168	P01_2021_CellRep_Tuong	D6_T	L168	Include	2268	1450	3005	4.53	Genes>=250; UMIs>=500; MT%<20%; remove MT_Ribo_Hbgenes	2240	1474.5	2905.5	127	5.67	2113	1347	2558	Include	3+4	GG2	D6	2077
172	P01_2021_CellRep_Tuong	D9_T	L172	Include	1196	721	1591	2.05	Genes>=250; UMIs>=500; MT%<20%; remove MT_Ribo_Hbgenes	1088	808	1717	48	4.41	1040	758.5	1624	Include	3+3	GG1	D9	1040
