# Supplementary material for: A harmonized single-cell RNA-seq atlas of human localized and metastatic prostate cancers and benign tissues
Source: bioRxiv. 2026 May 20:2026.05.18.725966. Preprint. [Version 1] doi: 10.64898/2026.05.18.725966 (PMC13228276; doi:10.64898/2026.05.18.725966)
Supplement: Supplement 5 — Supplementary Table 4. Raw scib-metrics benchmark scores — all cell types. Quantitative benchmarking results from the scib-metrics framework (Luecken et al. 2022, Nature Methods) applied to all cell types (2,000 highly variable genes, 50 principal components; batch key: study of origin; label key: cell type annotation). Rows represent six integration methods (Unintegrated, Harmony, Scanorama, BBKNN, scVI, scANVI). Columns represent individual metrics for biological conservation (Isolated labels, KMeans NMI, KMeans ARI, Silhouette label, cLISI) and batch correction (BRAS, iLISI, KBET, Graph connectivity, PCR comparison), plus sub-scores and total score (Total = 0.4 × Batch correction + 0.6 × Bio conservation). All values are raw scores from 0 (worst) to 1 (best). N/A for BBKNN in PCR comparison reflects that BBKNN is a graph-only method and does not produce a corrected embedding. [file media-5.csv]

	Isolated labels	KMeans NMI	KMeans ARI	Silhouette label	cLISI	BRAS	iLISI	KBET	Graph connectivity	PCR comparison	Batch correction	Bio conservation	Total
Unintegrated	0.6353032	0.7327901040541518	0.6444349610096805	0.51818174	0.99999994	0.6681248	0.015948191	0.0072059192428153	0.8055801525243057	0.4332310856999795	0.3860180296934201	0.7061419890127664	0.5780924052850278
Harmony	0.5662943	0.7284546748849898	0.6552068845137895	0.54237235	0.99970865	0.8247301	0.05714091	0.1618252928413669	0.742154685421542	0.7160513794357604	0.5003804735397338	0.6984073718797559	0.619196612543747
Scanorama	0.58800197	0.7079820168505176	0.4663626632241566	0.5231149	0.99999994	0.73980856	0.044718683	0.0290667684291579	0.7786734881348345	0.4403836206023722	0.406530224033273	0.6570922980149349	0.5568674684222701
BBKNN†	0.518058	0.6835045130283709	0.3781436473500393	0.5636561	0.99734443	0.5201229	0.118359596	0.0547526019610834	0.7826918126936989		0.36898172766369564	0.6281413380756821	0.5244774939108875
scVI	0.6532969	0.6311345873624652	0.369128191030379	0.518407	0.9996578	0.77688956	0.04192692	0.018199111075173	0.8947717820047236	0.6425931740763328	0.4748761094312458	0.6343248956785688	0.5705453811796396
scANVI	0.72124785	0.7500718336593079	0.5351458613615484	0.5549564	0.9998851	0.7702889	0.042065352	0.0199612426983595	0.9058847001463772	0.5778312443310815	0.4632062878351636	0.7122614090041713	0.6126393605365683
Metric Type	Bio conservation	Bio conservation	Bio conservation	Bio conservation	Bio conservation	Batch correction	Batch correction	Batch correction	Batch correction	Batch correction	Aggregate score	Aggregate score	Aggregate score
