# Supplementary material for: A harmonized single-cell RNA-seq atlas of human localized and metastatic prostate cancers and benign tissues
Source: bioRxiv. 2026 May 20:2026.05.18.725966. Preprint. [Version 1] doi: 10.64898/2026.05.18.725966 (PMC13228276; doi:10.64898/2026.05.18.725966)
Supplement: Supplement 6 — Supplementary Table 5. Min-max scaled scib benchmark scores — all cell types. Same as Supplementary Table 4, with each metric column independently rescaled by min-max normalization (0 = worst-performing method, 1 = best-performing method within each metric). These scaled values correspond to Figure 5c and were used for final method selection. scANVI achieved the highest total score (0.74). [file media-6.csv]

	Isolated labels	KMeans NMI	KMeans ARI	Silhouette label	cLISI	BRAS	iLISI	KBET	Graph connectivity	PCR comparison	Batch correction	Bio conservation	Total
Unintegrated	0.5770229172372534	0.8546987580154289	0.9623462922982983	0.0	1.0	0.48587787813288696	0.0	0.0	0.3873783753660355	0.0	0.1746512506997845	0.6788135935101961	0.47714865638603143
Harmony	0.2373952242201075	0.8182473577674223	1.0	0.5319615273310053	0.8903073232636872	1.0	0.40222784757225044	1.0	0.0	1.0	0.6804455695144501	0.6955822865164445	0.6895275997156467
Scanorama	0.34422964532923256	0.6461174432797715	0.339887151363183	0.10848223042611481	1.0	0.7212096759367471	0.28093054674916335	0.14138492918165194	0.2230428109022409	0.025290034204811393	0.27837159939492295	0.4877432940796604	0.4039946162057654
BBKNN†	0.0	0.4403156058885141	0.031513903429452976	1.0	0.0	0.0	1.0	0.30750792485886447	0.2475851928571782		0.38877327942901063	0.2943659018635934	0.3321288528897603
scVI	0.665579013912358	0.0	0.0	0.004953560643844238	0.8711584592037009	0.8429435023203652	0.2536702723685902	0.07109841138601455	0.9321265672617817	0.7402654371469735	0.568020838096745	0.3083382067519806	0.41221125928988633
scANVI	1.0	1.0	0.580321688098022	0.8086899958570067	0.9567540698396704	0.8212740867582907	0.2550219968176396	0.08249498855597281	1.0	0.5112792887705284	0.5340140721804862	0.8691531507589397	0.7350975193275583
Metric Type	Bio conservation	Bio conservation	Bio conservation	Bio conservation	Bio conservation	Batch correction	Batch correction	Batch correction	Batch correction	Batch correction	Aggregate score	Aggregate score	Aggregate score
