# Supplementary material for: A harmonized single-cell RNA-seq atlas of human localized and metastatic prostate cancers and benign tissues
Source: bioRxiv. 2026 May 20:2026.05.18.725966. Preprint. [Version 1] doi: 10.64898/2026.05.18.725966 (PMC13228276; doi:10.64898/2026.05.18.725966)
Supplement: Supplement 7 — Supplementary Table 6. Raw scib benchmark scores for luminal cells. scib-metrics benchmarking results for the luminal cell subset (3,000 highly variable genes, 30 principal components; batch key: study of origin; label key: ETS molecular subgroup). Eight integration methods are evaluated: Unintegrated (PCA baseline), CCA (Seurat v5), RPCA (Seurat v5), Harmony, Scanorama, BBKNN, scVI, and scANVI. Biological conservation metrics: Isolated label score, KMeans NMI, KMeans ARI, Silhouette label score, and cLISI. Batch correction metrics: BRAS, iLISI, kBET, Graph connectivity, and PCR comparison. PCR comparison is not applicable for BBKNN, which does not produce a corrected high-dimensional embedding. Aggregate scores are computed as: Total = 0.4 × Batch correction + 0.6 × Biological conservation. Values are raw (unscaled) scores. [file media-7.csv]

	Isolated labels	KMeans NMI	KMeans ARI	Silhouette label	cLISI	BRAS	iLISI	KBET	Graph connectivity	PCR comparison	Batch correction	Bio conservation	Total
Unintegrated	0.52852094	0.3378344858818995	0.1632729764223877	0.49986583	0.99999994	0.57323766	2.3841858e-08	0.0031129752127192	0.891054786102069	0.2216159512711956	0.3378042792855684	0.5058988344608575	0.43866101239074184
CCA	0.4337045	0.1554155874159626	0.0963560643874018	0.441674	0.86940753	0.77551806	0.10154446	0.0623938777032921	0.6224097602921282	0.8511139985287217	0.4825960313048284	0.3993115363606729	0.4326253343383351
RPCA	0.46157783	0.1814002530135397	0.0976571006198419	0.47229725	0.9451504	0.7743342	0.0423836	0.027206917160588	0.7640573262542	0.7860650486396673	0.47880941841089103	0.43161656672667625	0.4504937074003622
Harmony	0.52605045	0.2927589523714263	0.1522809591107682	0.49013025	0.97801596	0.72597635	0.018337036	0.024193340777704	0.8197441071636742	0.5198970539481818	0.421629577577912	0.4878473142964389	0.4613602196090282
Scanorama	0.5189205	0.3459136672830219	0.1596221563586991	0.4936199	0.9944953	0.61126816	0.0011819522	0.0060139812442557	0.8698638744170483	0.2994698206980361	0.35755955771186804	0.5025143047283442	0.4445324059217538
BBKNN†	0.6060501	0.243095330058143	0.1439735718830037	0.4439604	0.85076636	0.44487035	0.061497554	0.018090289341783	0.460442832031188		0.24622525634324277	0.4575691523882293	0.3730315939702347
scVI	0.5176087	0.2350368022191117	0.1469164594141425	0.50241363	0.9866323	0.7892362	0.0070389113	0.0064244295285509	0.919394843628944	0.8305647938442079	0.5105318356603405	0.47772157832665085	0.49084568126012673
scANVI	0.56248444	0.4918582726487148	0.3822602649229325	0.53132004	0.9991631	0.77809626	0.002243813	0.0036283510286852	0.9468383870633696	0.6471285306595252	0.47558706835031594	0.5934172235143295	0.5462851614487241
Metric Type	Bio conservation	Bio conservation	Bio conservation	Bio conservation	Bio conservation	Batch correction	Batch correction	Batch correction	Batch correction	Batch correction	Aggregate score	Aggregate score	Aggregate score
