# Supplementary material for: A harmonized single-cell RNA-seq atlas of human localized and metastatic prostate cancers and benign tissues
Source: bioRxiv. 2026 May 20:2026.05.18.725966. Preprint. [Version 1] doi: 10.64898/2026.05.18.725966 (PMC13228276; doi:10.64898/2026.05.18.725966)
Supplement: Supplement 8 — Supplementary Table 7. Min-max scaled scib benchmark scores for luminal cells. Same as Supplementary Table 6, with per-column min-max normalization applied across all eight methods (0 = worst-performing method, 1 = best-performing method for each metric). Scaled values correspond to the numbers displayed within circles in Figure 5d. Aggregate scores (Batch correction, Biological conservation, Total) are computed from the scaled per-metric scores. scANVI achieves the highest total aggregate score (0.78). [file media-8.csv]

	Isolated labels	KMeans NMI	KMeans ARI	Silhouette label	cLISI	BRAS	iLISI	KBET	Graph connectivity	PCR comparison	Batch correction	Bio conservation	Total
Unintegrated	0.5501529484941886	0.5421990326219721	0.2340536162450324	0.6491288404931217	1.0	0.372764343502702	0.0	0.0	0.885312272317929	0.0	0.25161532316412616	0.5951068875708629	0.4577102618081682
CCA	0.0	0.0	0.0	0.0	0.12491270396381289	0.9601640522717335	1.0	1.0	0.3329942607107582	1.0	0.8586316625964983	0.02498254079276258	0.3584421895142569
RPCA	0.16172928116528662	0.0772335578632088	0.004550602019848303	0.34160181531721867	0.6324584587463485	0.9567262549407844	0.4173894480258396	0.40643682763939565	0.624213134930733	0.8966653666799335	0.6602862064433372	0.24351474302238216	0.41022332839076414
Harmony	0.5358184369081656	0.40822217567443647	0.19560711111838433	0.5405286167687942	0.8526874447426643	0.8163004548795997	0.18058116083863557	0.3556012928166383	0.7387018064108615	0.4738395996246198	0.5130048629140709	0.5065727570424889	0.5091455993911217
Scanorama	0.49444836421701505	0.5662125771445204	0.22128423385453172	0.5794556011620814	0.9631139318643963	0.4832006716113108	0.011639518646805062	0.04893660368949056	0.8417450327208922	0.12367610950664426	0.30183958723502863	0.564902941648509	0.45967759988311685
BBKNN†	1.0	0.2606082595658849	0.1665505697587127	0.025504751799409843	0.0	0.0	0.6056218586153529	0.25264990072385546	0.0		0.2145679398348021	0.2905327162248015	0.2601468056688017
scVI	0.48683691373612104	0.23665610309841292	0.17684383416555405	0.6775495046964713	0.9104247180828872	1.0	0.06931829772711393	0.055860389715866786	0.9435777256792367	0.9673562058309179	0.607222523790627	0.4976622147558893	0.5414863383697843
scANVI	0.7472191921348729	1.0	1.0	1.0	0.9943924148975045	0.9676508573657926	0.022096623340815993	0.008693791664996287	1.0	0.675955360373427	0.5348793265490064	0.9483223214064754	0.7829451234634879
Metric Type	Bio conservation	Bio conservation	Bio conservation	Bio conservation	Bio conservation	Batch correction	Batch correction	Batch correction	Batch correction	Batch correction	Aggregate score	Aggregate score	Aggregate score
